# Supplementary material for: Label-Free Detection of the Receptor-Binding Domain of the SARS-CoV-2 Spike Glycoprotein at Physiologically Relevant Concentrations Using Surface-Enhanced Raman Spectroscopy
Source: Biosensors (Basel). 2022 May 5;12(5):300. doi: 10.3390/bios12050300 (PMC9138710; doi:10.3390/bios12050300)
Supplement: Supplementary file 1 [file biosensors-12-00300-s001.zip]

Archive with 1 entries (1 files):
- biosensors-1690418-supplementary.pdf
